# Supplementary material for: Modelling the significance of psychological, social, and situational factors on work efficiency and the preference for working from home in Southeast Asia
Source: Heliyon. 2023 Jun 23;9(6):e17561. doi: 10.1016/j.heliyon.2023.e17561 (PMC10289266; doi:10.1016/j.heliyon.2023.e17561)
Supplement: Multimedia component 2 [file mmc2.csv]

Gender	Age	MGA_AGE	MaritalStatus	Child	Infant	SpecialCare	EducationLevel	AverageIncome	Sector	Tenure	SD1	SD4	SD5	IB1	IB3	IB4	SI1	SI3	SI5	DC1	DC2	DC4	DC5	AM1	AM2	AM4	PS1	PS4	PS5	WE2	WE3	WE4	WE5	WHP1	WHP2	WHP3	WHP4	Random	SD	IB	SI	DC	AM	PS	WE	WHP
1	1	1	1	0	2	1	3	1	2	1	1	3	2	4	4	4	4	4	4	4	4	4	4	2	2	4	4	4	4	4	4	4	4	6	3	6	6	47.2693439274903	2	4	4	4	2.66666666666667	4	4	5.25
2	1	1	1	0	2	1	3	1	2	1	1	5	4	4	3	3	4	3	4	5	5	5	5	4	2	4	4	4	4	3	1	3	5	3	6	6	5	49.8883630162799	3.33333333333333	3.33333333333333	3.66666666666667	5	3.33333333333333	4	3	5
2	1	1	1	0	2	2	2	1	2	1	4	4	3	4	4	4	4	4	3	4	4	4	4	4	4	4	4	4	4	4	4	3	4	6	6	6	6	49.1733555021866	3.66666666666667	4	3.66666666666667	4	4	4	3.75	6
1	1	1	1	0	2	1	2	1	1	1	2	4	4	4	3	5	3	3	4	4	4	5	5	5	3	4	4	4	4	4	4	4	2	6	6	4	6	48.9186752609854	3.33333333333333	4	3.33333333333333	4.5	4	4	3.5	5.5
2	1	1	1	0	2	1	1	1	3	1	3	4	5	4	4	5	4	5	4	4	4	5	5	5	5	5	3	4	3	5	4	4	4	5	7	4	6	44.4321508577181	4	4.33333333333333	4.33333333333333	4.5	5	3.33333333333333	4.25	5.5
1	1	1	1	0	2	1	2	1	1	1	1	5	2	4	4	3	4	4	4	5	4	2	5	4	2	4	3	3	2	2	1	1	3	6	4	3	3	44.6988277658856	2.66666666666667	3.66666666666667	4	4	3.33333333333333	2.66666666666667	1.75	4
1	1	1	1	0	2	1	2	1	3	1	3	5	4	2	2	2	1	1	3	3	2	1	1	3	2	3	3	3	3	1	1	3	2	7	4	2	2	49.0481483304068	4	2	1.66666666666667	1.75	2.66666666666667	3	1.75	3.75
1	1	1	1	0	2	1	2	1	2	1	3	3	1	3	3	2	1	3	4	3	5	3	4	4	3	5	4	3	4	3	3	2	3	7	6	6	5	54.9016631331349	2.33333333333333	2.66666666666667	2.66666666666667	3.75	4	3.66666666666667	2.75	6
2	1	1	1	0	2	2	3	1	2	1	3	3	3	3	3	3	3	3	3	3	3	3	3	3	3	3	4	4	4	4	4	4	4	6	6	6	6	49.4402432892599	3	3	3	3	3	4	4	6
1	1	1	1	0	2	1	3	1	1	1	2	3	3	3	3	3	4	4	4	3	3	4	3	2	3	3	3	3	3	2	3	3	3	4	5	5	5	49.0491186750429	2.66666666666667	3	4	3.25	2.66666666666667	3	2.75	4.75
1	1	1	1	0	2	1	3	2	2	1	1	4	2	4	4	3	2	3	1	5	5	5	5	4	3	4	3	3	2	2	3	2	1	7	6	6	4	48.9788364865345	2.33333333333333	3.66666666666667	2	5	3.66666666666667	2.66666666666667	2	5.75
1	1	1	1	0	2	1	3	2	2	1	1	3	3	3	3	3	4	4	4	4	4	3	4	3	2	4	2	2	2	3	3	3	3	5	5	5	5	46.5189878013472	2.33333333333333	3	4	3.75	3	2	3	5
1	1	1	1	0	2	1	3	2	2	1	3	2	2	4	4	4	5	4	4	3	5	4	4	4	2	3	3	4	4	2	2	3	4	5	5	4	5	54.2817625637008	2.33333333333333	4	4.33333333333333	4	3	3.66666666666667	2.75	4.75
1	1	1	1	0	2	1	4	1	2	1	1	2	1	4	4	4	4	3	3	3	4	3	4	4	3	3	3	3	3	3	3	3	3	6	4	4	4	47.3838662961986	1.33333333333333	4	3.33333333333333	3.5	3.33333333333333	3	3	4.5
1	1	1	1	0	2	1	3	1	3	1	4	4	2	4	4	4	4	4	4	4	5	5	5	4	3	4	4	4	4	3	4	4	4	5	6	6	6	48.6576316867177	3.33333333333333	4	4	4.75	3.66666666666667	4	3.75	5.75
1	1	1	1	0	2	1	3	1	2	1	1	2	2	3	3	3	4	4	4	4	4	4	4	3	2	3	4	4	4	4	4	4	4	3	4	4	4	44.6443881846602	1.66666666666667	3	4	4	2.66666666666667	4	4	3.75
1	1	1	1	0	2	1	3	1	2	1	2	4	1	4	4	3	4	4	4	2	5	4	5	4	4	4	4	4	4	4	2	4	4	7	7	7	7	45.4276480171214	2.33333333333333	3.66666666666667	4	4	4	4	3.5	7
1	1	1	1	0	2	1	3	2	2	1	2	2	2	4	4	3	4	4	4	4	4	4	4	4	4	4	4	4	4	3	4	4	4	6	6	6	6	53.0391833818716	2	3.66666666666667	4	4	4	4	3.75	6
1	1	1	1	0	2	2	3	1	3	1	3	3	3	4	3	3	3	3	3	3	3	4	4	4	4	2	3	3	3	3	3	3	3	4	4	4	4	52.2050830413469	3	3.33333333333333	3	3.5	3.33333333333333	3	3	4
1	1	1	1	0	2	1	3	5	3	1	4	5	5	3	4	4	4	4	4	5	5	3	5	3	3	4	4	4	4	4	4	4	4	6	6	4	6	51.751763550635	4.66666666666667	3.66666666666667	4	4.5	3.33333333333333	4	4	5.5
1	1	1	2	0	2	1	3	2	2	1	1	1	1	4	4	4	5	5	5	4	5	4	4	4	4	4	5	5	5	4	4	4	4	5	6	6	6	50.0426350057575	1	4	5	4.25	4	5	4	5.75
1	1	1	1	0	2	1	4	1	3	1	3	4	3	4	4	3	3	3	4	3	4	4	4	4	2	4	4	4	2	4	4	4	4	6	6	5	5	47.359173500469	3.33333333333333	3.66666666666667	3.33333333333333	3.75	3.33333333333333	3.33333333333333	4	5.5
1	1	1	1	0	2	1	3	3	2	1	2	3	3	3	3	3	4	4	4	4	5	3	4	4	2	4	4	5	4	4	4	4	3	3	5	4	4	54.5501485974721	2.66666666666667	3	4	4	3.33333333333333	4.33333333333333	3.75	4
2	1	1	1	0	2	1	3	1	2	1	3	4	3	3	3	3	4	4	4	4	4	4	4	3	2	4	4	4	4	3	3	3	4	5	5	5	6	49.2009559109433	3.33333333333333	3	4	4	3	4	3.25	5.25
1	1	1	1	0	2	1	3	3	2	1	4	4	4	4	4	4	4	3	5	5	5	5	5	5	4	4	4	5	5	3	4	4	4	3	4	4	3	49.9557879632863	4	4	4	5	4.33333333333333	4.66666666666667	3.75	3.5
1	1	1	1	0	2	2	3	1	2	1	1	2	1	5	3	3	4	4	5	4	4	5	4	4	3	5	5	4	4	5	4	4	5	5	5	6	6	54.0907149015699	1.33333333333333	3.66666666666667	4.33333333333333	4.25	4	4.33333333333333	4.5	5.5
2	1	1	1	0	2	2	3	1	2	1	3	3	4	4	4	4	3	3	4	5	5	5	5	4	3	3	3	4	4	3	3	3	3	7	7	7	7	49.3579012093324	3.33333333333333	4	3.33333333333333	5	3.33333333333333	3.66666666666667	3	7
2	1	1	1	0	2	1	3	2	2	1	4	4	4	4	4	4	4	4	4	4	4	4	4	4	4	4	3	3	4	3	3	3	2	1	5	2	1	49.0443053908434	4	4	4	4	4	3.33333333333333	2.75	2.25
1	2	1	1	0	2	1	3	2	2	1	1	3	2	4	3	4	4	3	4	4	4	4	4	5	3	4	4	5	5	3	4	3	4	4	6	6	6	52.0863105987489	2	3.66666666666667	3.66666666666667	4	4	4.66666666666667	3.5	5.5
1	2	1	1	0	2	1	4	2	2	1	4	2	3	4	4	3	4	4	4	3	4	4	4	5	5	5	5	5	5	5	4	4	5	7	7	7	7	47.0575993446984	3	3.66666666666667	4	3.75	5	5	4.5	7
1	3	1	1	0	2	1	3	2	2	1	2	4	4	4	4	4	4	4	4	4	4	4	4	4	2	4	3	3	3	4	4	4	4	6	6	6	6	49.9896678353952	3.33333333333333	4	4	4	3.33333333333333	3	4	6
2	1	1	1	1	1	2	3	2	2	1	3	3	3	4	3	4	2	5	3	3	2	2	3	3	3	4	2	3	4	4	4	3	3	2	4	4	4	53.1734022297194	3	3.66666666666667	3.33333333333333	2.5	3.33333333333333	3	3.5	3.5
2	1	1	1	1	1	2	3	2	1	1	3	4	5	4	2	2	4	4	4	5	4	4	4	4	4	5	4	4	4	5	4	4	4	5	6	6	6	45.8455128809936	4	2.66666666666667	4	4.25	4.33333333333333	4	4.25	5.75
2	1	1	1	1	2	2	4	4	2	1	2	3	3	5	5	3	3	3	3	3	3	3	3	3	3	3	4	4	4	4	4	4	4	6	6	6	6	49.1584393796083	2.66666666666667	4.33333333333333	3	3	3	4	4	6
1	3	1	2	2	2	1	5	6	1	1	4	3	3	3	3	3	4	4	4	4	4	4	4	4	3	4	3	3	3	3	3	3	3	6	6	6	6	47.6610817537861	3.33333333333333	3	4	4	3.66666666666667	3	3	6
1	3	1	2	2	2	1	5	4	1	1	4	2	2	4	4	4	3	3	3	4	5	5	4	5	5	4	4	4	3	3	4	3	5	7	7	7	7	49.0563540898365	2.66666666666667	4	3	4.5	4.66666666666667	3.66666666666667	3.75	7
1	1	1	1	0	2	1	3	4	1	1	1	2	4	3	3	4	3	4	4	3	3	3	2	4	3	4	3	3	2	4	4	4	3	3	4	5	3	46.5825880129787	2.33333333333333	3.33333333333333	3.66666666666667	2.75	3.66666666666667	2.66666666666667	3.75	3.75
1	1	1	1	0	2	1	3	1	2	1	4	4	3	2	2	3	2	3	3	1	4	3	5	4	2	4	3	3	4	2	2	2	2	7	6	6	5	53.4422986316197	3.66666666666667	2.33333333333333	2.66666666666667	3.25	3.33333333333333	3.33333333333333	2	6
1	1	1	1	0	2	1	3	1	1	1	2	2	2	5	4	4	4	4	4	5	5	5	5	4	4	4	4	4	4	4	4	4	4	5	5	4	3	54.0640451383441	2	4.33333333333333	4	5	4	4	4	4.25
1	1	1	1	0	2	1	3	1	2	1	2	4	4	3	4	4	4	4	3	3	3	4	3	3	3	4	4	4	4	4	4	4	4	6	5	5	4	46.33327897497	3.33333333333333	3.66666666666667	3.66666666666667	3.25	3.33333333333333	4	4	5
1	1	1	1	0	2	1	2	2	2	1	3	3	2	4	4	4	3	3	3	3	3	3	3	4	4	4	2	4	4	3	5	5	4	6	6	6	4	49.8990492397303	2.66666666666667	4	3	3	4	3.33333333333333	4.25	5.5
2	1	1	1	0	2	1	3	1	3	1	4	2	4	5	5	4	5	4	4	5	5	5	4	4	3	4	5	2	5	3	4	5	5	7	6	6	5	51.1993592748164	3.33333333333333	4.66666666666667	4.33333333333333	4.75	3.66666666666667	4	4.25	6
1	1	1	1	0	2	1	3	2	2	1	3	4	4	2	2	4	4	5	4	4	4	5	5	4	2	4	4	4	4	1	1	3	4	6	5	7	6	50.079186726465	3.66666666666667	2.66666666666667	4.33333333333333	4.5	3.33333333333333	4	2.25	6
2	1	1	1	0	2	1	3	1	1	1	2	3	2	4	4	4	4	4	4	4	4	2	4	3	3	5	2	4	2	4	3	4	4	5	5	5	5	51.2197734247137	2.33333333333333	4	4	3.5	3.66666666666667	2.66666666666667	3.75	5
1	1	1	1	0	2	2	3	2	2	1	3	3	3	3	3	3	3	3	3	3	3	3	3	3	3	3	3	3	3	3	3	3	3	4	4	4	4	50.38151982796	3	3	3	3	3	3	3	4
2	1	1	1	0	2	1	1	3	1	1	2	3	2	3	3	3	4	4	4	4	4	3	4	4	3	4	4	4	4	3	3	2	3	5	6	6	6	49.0461354944632	2.33333333333333	3	4	3.75	3.66666666666667	4	2.75	5.75
1	1	1	1	0	2	1	3	2	2	1	3	3	2	4	4	4	3	3	3	4	3	4	3	3	3	3	4	4	3	3	3	4	4	7	6	7	7	52.47943908693	2.66666666666667	4	3	3.5	3	3.66666666666667	3.5	6.75
2	1	1	1	0	2	1	3	2	2	1	4	3	2	4	4	3	3	3	3	4	4	4	5	3	2	4	4	3	4	2	2	4	4	3	6	3	4	50.1981902325627	3	3.66666666666667	3	4.25	3	3.66666666666667	3	4
1	2	1	1	0	2	2	3	1	3	1	2	3	2	4	4	4	3	3	3	3	3	3	4	4	4	3	3	3	3	3	3	3	3	4	6	6	6	50.1784556544427	2.33333333333333	4	3	3.25	3.66666666666667	3	3	5.5
1	2	1	1	0	2	1	4	2	1	1	2	2	2	4	4	4	4	4	4	4	4	5	4	4	4	4	4	5	4	4	4	4	4	5	6	6	6	50.9232503934284	2	4	4	4.25	4	4.33333333333333	4	5.75
1	2	1	1	0	2	1	4	1	1	1	2	3	2	3	4	4	4	3	3	4	4	4	4	4	4	4	4	4	4	4	3	3	4	6	6	6	6	46.4213708157878	2.33333333333333	3.66666666666667	3.33333333333333	4	4	4	3.5	6
1	2	1	2	0	2	2	2	1	3	1	2	4	4	4	2	2	5	5	5	5	5	2	2	4	4	4	4	4	4	4	4	4	4	6	6	5	6	42.8223680217606	3.33333333333333	2.66666666666667	5	3.5	4	4	4	5.75
2	3	1	1	0	2	1	4	1	1	1	4	3	4	4	5	3	4	4	3	4	5	3	4	3	5	4	5	4	3	5	4	4	4	7	5	5	4	52.382998553688	3.66666666666667	4	3.66666666666667	4	4	4	4.25	5.25
1	1	1	1	1	1	2	3	3	2	1	4	3	4	3	3	1	2	4	4	4	2	2	3	3	4	4	3	3	4	2	3	4	3	6	4	3	5	53.2253638614644	3.66666666666667	2.33333333333333	3.33333333333333	2.75	3.66666666666667	3.33333333333333	3	4.5
2	3	1	3	1	2	2	4	3	2	1	3	4	5	5	5	5	4	3	4	2	5	5	5	5	5	4	4	5	5	4	4	4	4	7	7	7	6	51.2282533129179	4	5	3.66666666666667	4.25	4.66666666666667	4.66666666666667	4	6.75
1	4	1	2	4	2	1	5	2	1	1	2	2	4	5	4	4	5	5	5	5	5	4	4	4	3	2	4	4	4	2	2	4	4	5	7	3	2	47.0897085470896	2.66666666666667	4.33333333333333	5	4.5	3	4	3	4.25
2	1	1	1	0	2	2	1	1	2	1	3	2	1	1	1	1	1	1	1	1	1	1	1	1	1	1	1	1	1	1	1	1	1	1	1	1	1	48.6486453866824	2	1	1	1	1	1	1	1
2	1	1	1	0	2	1	3	1	2	1	3	3	3	3	3	3	3	3	3	3	3	3	3	3	3	3	4	3	3	3	3	2	3	3	4	4	3	57.0394754925834	3	3	3	3	3	3.33333333333333	2.75	3.5
1	1	1	1	0	2	1	3	2	2	1	2	2	2	3	4	4	5	4	4	3	5	3	4	4	4	4	3	4	3	3	4	4	4	3	4	4	4	47.9803048948366	2	3.66666666666667	4.33333333333333	3.75	4	3.33333333333333	3.75	3.75
2	1	1	1	0	2	1	3	1	3	1	3	4	2	4	4	4	4	3	4	4	4	4	4	4	4	4	4	4	4	4	4	4	4	5	6	5	5	48.5441469283826	3	4	3.66666666666667	4	4	4	4	5.25
2	1	1	1	0	2	1	1	1	3	1	1	1	2	1	2	3	3	3	3	3	3	1	3	3	2	3	2	2	3	2	4	4	3	5	4	5	5	53.1802458738769	1.33333333333333	2	3	2.5	2.66666666666667	2.33333333333333	3.25	4.75
1	1	1	1	0	2	1	3	1	3	1	4	3	3	5	3	4	3	2	2	4	5	5	5	5	5	5	5	5	5	5	5	5	5	7	7	7	7	52.9081768575553	3.33333333333333	4	2.33333333333333	4.75	5	5	5	7
1	1	1	1	0	2	1	3	2	1	1	2	2	2	4	3	4	4	4	4	3	4	4	4	4	3	4	4	4	4	4	3	4	4	6	6	6	6	46.6565883019286	2	3.66666666666667	4	3.75	3.66666666666667	4	3.75	6
2	1	1	1	0	2	1	3	3	2	1	4	5	4	4	4	4	3	3	3	5	4	5	5	4	3	4	3	3	3	3	3	3	4	4	3	4	4	55.283340710681	4.33333333333333	4	3	4.75	3.66666666666667	3	3.25	3.75
1	1	1	1	0	2	1	4	1	1	1	3	5	4	2	4	2	4	3	3	4	5	5	5	4	4	3	4	5	4	3	5	4	3	2	2	2	2	51.4408726381895	4	2.66666666666667	3.33333333333333	4.75	3.66666666666667	4.33333333333333	3.75	2
1	2	1	1	0	2	1	3	2	2	1	2	4	2	4	3	3	3	4	4	4	4	4	4	3	2	3	4	4	4	4	3	2	3	5	5	5	5	48.0068350358929	2.66666666666667	3.33333333333333	3.66666666666667	4	2.66666666666667	4	3	5
1	2	1	2	0	2	1	3	2	2	1	2	3	1	4	3	4	4	4	4	3	4	3	4	4	3	4	4	4	3	4	4	3	4	7	7	7	7	49.6680877687818	2	3.66666666666667	4	3.5	3.66666666666667	3.66666666666667	3.75	7
1	2	1	1	0	2	1	3	1	2	1	3	2	4	4	4	4	2	2	2	5	5	5	5	4	4	4	3	4	4	4	4	4	4	7	6	6	6	53.4137474827842	3	4	2	5	4	3.66666666666667	4	6.25
2	2	1	1	0	2	1	3	2	2	1	3	2	2	4	4	4	4	3	4	4	4	4	4	4	2	4	4	4	4	4	4	4	4	6	6	5	6	53.1102795286145	2.33333333333333	4	3.66666666666667	4	3.33333333333333	4	4	5.75
1	2	1	2	0	2	2	2	3	2	1	2	1	1	4	4	4	3	4	2	1	2	2	1	2	3	2	1	3	2	2	5	3	1	6	6	3	4	43.6227023033218	1.33333333333333	4	3	1.5	2.33333333333333	2	2.75	4.75
1	2	1	1	0	2	1	3	2	1	1	2	2	2	4	4	4	4	4	4	4	4	3	4	2	2	4	4	4	4	4	4	4	4	4	6	4	4	55.1295526931249	2	4	4	3.75	2.66666666666667	4	4	4.5
1	2	1	1	0	2	1	4	2	1	1	2	4	3	3	3	3	1	1	1	5	4	4	4	4	3	4	1	4	4	4	3	3	2	7	7	7	7	48.6696083991211	3	3	1	4.25	3.66666666666667	3	3	7
1	1	1	1	1	2	2	2	2	2	1	5	4	4	4	3	5	5	5	5	5	5	5	5	3	4	4	5	5	4	5	5	4	4	3	3	4	5	51.3873015380644	4.33333333333333	4	5	5	3.66666666666667	4.66666666666667	4.5	3.75
1	2	1	1	1	2	2	4	2	1	1	3	2	3	4	3	3	4	4	4	3	4	4	3	4	3	4	4	4	4	3	3	4	4	3	3	3	3	49.7569321737101	2.66666666666667	3.33333333333333	4	3.5	3.66666666666667	4	3.5	3
2	2	1	1	1	2	2	1	2	1	1	4	4	3	4	4	4	4	4	4	4	4	4	4	4	4	4	4	4	4	4	4	4	3	2	3	4	4	45.7865347392439	3.66666666666667	4	4	4	4	4	3.75	3.25
2	2	1	1	1	1	2	2	4	3	1	4	4	5	3	5	5	4	5	5	3	5	4	5	4	4	5	4	5	5	4	3	5	3	3	5	4	4	52.6107567732272	4.33333333333333	4.33333333333333	4.66666666666667	4.25	4.33333333333333	4.66666666666667	3.75	4
2	2	1	1	1	1	2	2	3	2	1	3	3	2	3	3	3	2	2	3	3	3	2	3	3	3	3	1	3	1	3	3	3	2	3	1	3	2	48.5738101644141	2.66666666666667	3	2.33333333333333	2.75	3	1.66666666666667	2.75	2.25
2	2	1	2	1	2	1	2	5	2	1	4	4	4	5	5	3	5	5	5	3	5	4	4	4	4	5	4	3	5	5	4	5	4	5	4	5	4	47.2889664495533	4	4.33333333333333	5	4	4.33333333333333	4	4.5	4.5
2	4	1	2	1	2	1	5	2	1	1	4	4	4	3	3	3	4	4	4	4	4	4	4	3	3	3	3	2	4	2	2	4	4	2	6	4	4	44.0344978394642	4	3	4	4	3	3	3	4
1	1	1	2	2	2	2	1	2	1	1	5	4	3	5	4	5	5	4	4	4	3	4	4	4	3	4	5	5	3	4	4	4	4	5	5	5	5	52.2892261680205	4	4.66666666666667	4.33333333333333	3.75	3.66666666666667	4.33333333333333	4	5
1	2	1	3	2	2	2	4	5	1	1	4	3	2	4	4	3	3	4	4	2	3	3	3	4	3	4	2	4	3	4	3	3	3	3	3	3	3	48.7573085191552	3	3.66666666666667	3.66666666666667	2.75	3.66666666666667	3	3.25	3
2	4	1	2	4	2	2	3	3	1	1	4	4	4	4	4	4	4	4	4	5	5	4	4	5	5	4	4	4	5	4	4	4	4	6	5	3	4	47.5095083388502	4	4	4	4.5	4.66666666666667	4.33333333333333	4	4.5
1	2	1	1	0	2	1	4	3	2	1	2	2	1	4	3	4	4	4	4	4	4	4	4	4	2	4	4	4	4	4	4	5	4	6	6	5	6	47.4039141867917	1.66666666666667	3.66666666666667	4	4	3.33333333333333	4	4.25	5.75
1	2	1	1	0	2	1	3	1	2	1	3	2	2	3	3	3	3	3	4	4	3	2	3	3	2	3	3	3	3	3	4	3	3	5	5	4	4	43.8651615457631	2.33333333333333	3	3.33333333333333	3	2.66666666666667	3	3.25	4.5
2	2	1	1	0	2	1	3	2	2	1	3	4	4	4	4	2	3	3	4	3	5	3	4	4	4	4	1	1	3	1	2	2	1	6	4	1	5	48.5716022477695	3.66666666666667	3.33333333333333	3.33333333333333	3.75	4	1.66666666666667	1.5	4
1	2	1	1	0	2	1	3	3	2	1	5	5	5	5	5	3	4	4	4	3	3	3	4	4	3	4	4	4	4	4	4	4	4	5	5	5	4	44.1134236614135	5	4.33333333333333	4	3.25	3.66666666666667	4	4	4.75
1	2	1	1	1	2	2	4	6	3	1	3	2	3	5	5	4	3	4	4	5	5	5	5	5	5	4	4	4	4	4	5	4	4	6	6	6	6	44.8349717993305	2.66666666666667	4.66666666666667	3.66666666666667	5	4.66666666666667	4	4.25	6
2	2	1	1	1	2	2	2	3	2	1	4	3	3	3	4	4	4	4	4	3	4	4	3	4	4	4	3	3	2	4	4	4	4	3	3	4	3	51.122389828379	3.33333333333333	3.66666666666667	4	3.5	4	2.66666666666667	4	3.25
2	2	1	1	1	1	2	2	5	2	1	4	4	4	3	4	3	3	4	3	3	4	4	3	4	4	4	4	3	4	4	4	4	4	3	4	3	4	52.1278021529587	4	3.33333333333333	3.33333333333333	3.5	4	3.66666666666667	4	3.5
2	2	1	1	1	2	2	4	6	2	1	5	2	1	4	5	3	5	5	5	5	5	5	5	5	5	5	5	1	1	5	5	5	5	2	2	1	1	48.3092476758428	2.66666666666667	4	5	5	5	2.33333333333333	5	1.5
1	2	1	1	1	2	2	3	6	2	1	3	2	3	4	4	4	5	4	4	5	5	5	5	5	3	4	3	3	3	1	4	3	3	7	5	7	4	51.1462815386387	2.66666666666667	4	4.33333333333333	5	4	3	2.75	5.75
1	2	1	2	2	2	2	3	4	1	1	3	3	2	4	4	4	3	4	2	4	3	4	3	2	3	4	3	3	4	4	4	4	4	3	4	2	3	55.0524295613187	2.66666666666667	4	3	3.5	3	3.33333333333333	4	3
2	1	1	1	0	2	1	3	2	1	1	3	3	3	3	3	3	3	3	4	3	2	3	3	4	4	3	2	2	3	3	2	3	4	3	5	3	5	50.2297468669621	3	3	3.33333333333333	2.75	3.66666666666667	2.33333333333333	3	4
2	2	1	1	0	2	1	3	3	2	1	4	2	2	5	5	4	5	3	3	4	5	4	4	4	4	5	4	5	4	4	3	5	4	7	7	4	6	52.2191639154906	2.66666666666667	4.66666666666667	3.66666666666667	4.25	4.33333333333333	4.33333333333333	4	6
1	2	1	1	0	2	1	4	6	3	1	2	4	3	4	4	4	4	3	3	3	3	4	4	4	3	3	3	4	4	2	3	3	4	4	4	4	4	45.9990895196483	3	4	3.33333333333333	3.5	3.33333333333333	3.66666666666667	3	4
1	2	1	1	0	2	1	3	2	2	1	1	2	2	3	3	3	4	4	4	4	4	4	4	4	3	2	4	4	4	5	4	4	4	7	7	7	7	46.8908580387386	1.66666666666667	3	4	4	3	4	4.25	7
1	2	1	1	0	2	1	1	2	2	1	4	3	2	4	2	4	5	5	5	4	5	4	4	4	4	4	2	2	4	4	4	4	4	3	5	4	4	46.9010632009748	3	3.33333333333333	5	4.25	4	2.66666666666667	4	4
1	3	1	2	0	2	1	1	1	1	1	2	2	3	4	4	4	4	4	5	4	4	3	3	4	2	4	3	3	3	2	3	3	3	7	7	7	7	49.3216423556839	2.33333333333333	4	4.33333333333333	3.5	3.33333333333333	3	2.75	7
1	2	1	1	1	2	2	1	3	2	1	3	5	5	4	4	4	5	4	5	5	5	3	4	4	5	3	4	4	3	4	5	4	5	4	4	4	5	50.781112002232	4.33333333333333	4	4.66666666666667	4.25	4	3.66666666666667	4.5	4.25
2	2	1	1	1	2	2	3	3	2	1	3	5	4	3	3	3	4	4	3	4	4	5	5	4	3	3	4	4	4	3	3	4	3	5	6	4	5	46.2067903564307	4	3	3.66666666666667	4.5	3.33333333333333	4	3.25	5
2	2	1	1	1	1	1	3	3	2	1	3	3	2	5	5	5	5	5	5	5	5	5	5	5	5	5	4	3	3	3	3	3	3	4	5	4	4	55.2256256403427	2.66666666666667	5	5	5	5	3.33333333333333	3	4.25
2	3	1	2	1	2	1	3	3	2	1	2	3	4	3	3	3	4	3	3	4	4	4	4	4	3	5	4	4	4	2	4	4	4	2	4	4	3	47.8952999386414	3	3	3.33333333333333	4	4	4	3.5	3.25
2	2	1	2	2	2	2	2	2	2	1	3	3	3	4	4	3	4	3	3	4	4	3	2	3	3	4	4	4	4	4	4	3	4	4	2	3	2	46.1561287397685	3	3.66666666666667	3.33333333333333	3.25	3.33333333333333	4	3.75	2.75
1	6	2	2	3	2	1	5	3	3	1	4	3	2	4	5	5	4	3	3	5	5	4	5	5	5	5	4	4	4	4	4	3	4	1	7	7	7	51.2976948666682	3	4.66666666666667	3.33333333333333	4.75	5	4	3.75	5.5
2	1	1	1	4	2	1	3	2	2	1	5	2	3	5	5	5	5	5	5	5	5	5	5	5	5	5	5	5	5	4	5	5	5	7	7	7	7	50.7161195084938	3.33333333333333	5	5	5	5	5	4.75	7
2	5	2	2	4	2	2	3	3	2	1	4	4	4	4	4	4	4	4	4	4	4	3	5	5	5	4	4	2	4	4	4	4	3	5	5	5	4	46.9777550965984	4	4	4	4	4.66666666666667	3.33333333333333	3.75	4.75
2	2	1	1	0	2	1	2	2	3	2	3	4	4	4	5	3	4	3	4	4	4	3	4	3	3	3	4	4	3	2	2	3	2	7	7	6	3	53.1818602775141	3.66666666666667	4	3.66666666666667	3.75	3	3.66666666666667	2.25	5.75
2	2	1	1	1	2	2	3	3	1	2	2	1	4	4	3	3	3	3	3	4	4	4	4	4	4	4	3	3	3	1	1	3	3	5	5	5	5	49.4568134347993	2.33333333333333	3.33333333333333	3	4	4	3	2	5
1	2	1	3	2	1	1	2	2	2	2	4	4	4	4	2	4	4	4	3	3	4	4	4	3	3	2	3	3	3	4	4	4	3	2	3	4	2	48.3211718758011	4	3.33333333333333	3.66666666666667	3.75	2.66666666666667	3	3.75	2.75
1	2	1	2	2	2	2	2	2	1	2	2	4	4	3	2	4	3	3	3	3	3	4	4	4	3	3	3	3	3	4	3	2	3	4	4	4	4	54.3557536105282	3.33333333333333	3	3	3.5	3.33333333333333	3	3	4
2	2	1	2	2	2	2	1	6	1	2	5	4	3	4	5	5	3	4	4	5	5	4	3	4	5	5	5	4	5	4	4	4	4	4	5	5	4	52.0523742735675	4	4.66666666666667	3.66666666666667	4.25	4.66666666666667	4.66666666666667	4	4.5
1	2	1	2	2	2	1	2	2	2	2	1	2	1	4	3	4	4	4	5	4	5	3	3	4	2	4	4	4	4	4	2	2	4	5	6	3	3	50.0642733044867	1.33333333333333	3.66666666666667	4.33333333333333	3.75	3.33333333333333	4	3	4.25
1	2	1	2	3	1	2	2	2	3	2	3	2	2	2	2	3	2	3	2	2	3	3	3	3	3	1	2	2	3	2	3	3	1	1	2	2	2	52.530314373144	2.33333333333333	2.33333333333333	2.33333333333333	2.75	2.33333333333333	2.33333333333333	2.25	1.75
1	2	1	2	3	2	2	4	3	1	2	4	2	2	4	4	4	4	4	4	4	4	4	4	4	4	4	4	4	4	4	4	4	4	4	6	6	6	54.5680644244799	2.66666666666667	4	4	4	4	4	4	5.5
1	2	1	1	0	2	1	3	2	2	2	3	4	4	2	3	3	5	5	5	3	5	5	5	4	4	4	4	5	3	3	3	2	3	6	6	5	4	49.2902483095492	3.66666666666667	2.66666666666667	5	4.5	4	4	2.75	5.25
1	2	1	2	0	2	1	3	2	2	2	4	4	4	2	4	3	4	4	5	4	4	4	5	4	3	4	4	5	4	4	2	2	4	7	7	7	7	45.0969420980792	4	3	4.33333333333333	4.25	3.66666666666667	4.33333333333333	3	7
1	2	1	2	0	2	1	4	3	2	2	4	3	1	5	4	4	4	4	4	4	5	4	5	4	3	3	3	3	3	3	3	3	3	5	5	4	6	48.255100642287	2.66666666666667	4.33333333333333	4	4.5	3.33333333333333	3	3	5
1	3	1	1	0	2	1	4	2	2	2	3	3	3	4	3	3	4	4	4	4	4	4	4	4	4	4	4	3	4	4	4	4	2	5	5	6	6	52.3715519840578	3	3.33333333333333	4	4	4	3.66666666666667	3.5	5.5
1	5	2	2	0	2	1	4	5	2	2	2	4	4	5	4	4	4	5	5	5	4	3	5	4	4	4	5	4	4	3	4	5	5	3	5	6	5	48.5457801262499	3.33333333333333	4.33333333333333	4.66666666666667	4.25	4	4.33333333333333	4.25	4.75
1	2	1	2	2	2	2	1	4	1	2	3	4	4	4	4	2	4	3	3	2	4	3	3	4	2	4	4	3	4	4	2	4	3	3	4	4	4	45.3686521112347	3.66666666666667	3.33333333333333	3.33333333333333	3	3.33333333333333	3.66666666666667	3.25	3.75
1	2	1	2	2	2	2	2	5	2	2	5	4	5	5	3	3	5	5	4	5	4	5	4	5	4	5	4	5	4	4	4	4	4	5	4	4	4	48.5876288832259	4.66666666666667	3.66666666666667	4.66666666666667	4.5	4.66666666666667	4.33333333333333	4	4.25
2	2	1	2	2	2	2	3	4	1	2	4	4	4	4	2	4	4	4	3	4	4	4	4	4	4	4	4	4	4	4	4	3	4	4	3	3	4	50.6511579117033	4	3.33333333333333	3.66666666666667	4	4	4	3.75	3.5
2	2	1	3	2	2	1	1	2	2	2	4	4	4	2	4	3	3	4	4	4	2	4	4	3	3	3	4	4	4	3	4	4	4	3	4	4	4	46.2309241527889	4	3	3.66666666666667	3.5	3	4	3.75	3.75
1	2	1	2	3	2	2	1	2	2	2	4	5	5	3	3	4	5	5	5	5	3	5	4	5	5	5	4	4	4	4	4	4	5	4	4	3	4	48.4543794896462	4.66666666666667	3.33333333333333	5	4.25	5	4	4.25	3.75
1	2	1	2	3	1	1	4	3	2	2	3	3	4	4	4	4	4	4	4	4	4	4	5	4	4	4	4	3	1	4	3	4	3	7	7	6	7	51.2818993351388	3.33333333333333	4	4	4.25	4	2.66666666666667	3.5	6.75
2	1	1	1	0	2	1	3	6	3	2	1	3	1	5	4	5	3	4	4	5	5	4	5	5	5	4	5	5	5	4	4	5	4	1	3	3	2	49.3405602848722	1.66666666666667	4.66666666666667	3.66666666666667	4.75	4.66666666666667	5	4.25	2.25
2	2	1	1	0	2	1	3	2	2	2	4	4	4	4	4	3	4	4	5	5	5	4	4	5	4	5	3	5	4	4	4	2	4	3	3	2	6	50.8127697301203	4	3.66666666666667	4.33333333333333	4.5	4.66666666666667	4	3.5	3.5
1	3	1	2	0	2	1	3	3	2	2	2	2	2	4	2	4	4	3	3	4	4	4	4	3	2	2	2	2	2	4	4	4	4	7	7	6	6	51.5969983169248	2	3.33333333333333	3.33333333333333	4	2.33333333333333	2	4	6.5
1	3	1	1	0	2	1	5	3	2	2	3	2	1	4	4	4	4	4	4	3	4	5	5	5	3	4	4	4	4	3	3	4	2	4	5	5	5	42.1535627349949	2	4	4	4.25	4	4	3	4.75
2	3	1	1	0	2	1	3	4	2	2	2	2	2	4	4	4	4	4	3	4	4	2	4	3	3	4	3	4	4	3	4	4	4	5	6	6	6	48.9118933011866	2	4	3.66666666666667	3.5	3.33333333333333	3.66666666666667	3.75	5.75
2	3	1	1	0	2	1	3	4	2	2	2	4	4	4	4	4	4	4	4	3	4	3	4	4	3	4	3	4	4	2	2	4	4	4	2	4	4	50.7119465025766	3.33333333333333	4	4	3.5	3.66666666666667	3.66666666666667	3	3.5
2	3	1	1	1	2	2	3	2	1	2	2	4	4	3	3	3	3	3	3	3	3	3	3	3	3	3	3	3	3	3	3	3	3	4	4	4	4	50.3665529137286	3.33333333333333	3	3	3	3	3	3	4
1	2	1	3	2	2	2	3	2	3	2	4	4	3	4	4	4	4	4	4	4	3	4	4	3	4	4	2	4	4	3	3	4	4	3	4	4	4	52.6126032907272	3.66666666666667	4	4	3.75	3.66666666666667	3.33333333333333	3.5	3.75
1	2	1	2	2	2	1	2	3	2	2	5	4	4	4	4	5	5	4	5	4	5	4	4	5	4	5	4	5	4	4	3	5	5	4	5	5	5	45.313648279428	4.33333333333333	4.33333333333333	4.66666666666667	4.25	4.66666666666667	4.33333333333333	4.25	4.75
2	3	1	2	2	2	2	2	2	2	2	5	5	4	5	5	4	5	4	5	5	4	5	4	4	4	4	5	5	4	5	4	3	4	5	4	4	5	49.5133677853668	4.66666666666667	4.66666666666667	4.66666666666667	4.5	4	4.66666666666667	4	4.5
1	2	1	2	0	2	1	1	2	2	2	2	3	2	4	3	4	4	4	4	4	4	4	4	3	2	4	4	4	3	4	4	4	4	5	5	5	5	50.8573233430277	2.33333333333333	3.66666666666667	4	4	3	3.66666666666667	4	5
1	3	1	1	0	2	1	4	4	2	2	2	2	2	5	5	4	5	5	4	4	5	5	5	4	3	4	5	4	3	4	4	4	5	5	7	6	6	51.2171003212236	2	4.66666666666667	4.66666666666667	4.75	3.66666666666667	4	4.25	6
1	4	1	1	0	2	1	4	4	2	2	3	4	4	4	3	4	4	4	4	4	4	4	4	4	4	4	4	4	3	4	4	4	4	5	6	5	5	54.1955182906596	3.66666666666667	3.66666666666667	4	4	4	3.66666666666667	4	5.25
2	3	1	2	2	2	2	3	6	1	2	5	5	4	4	4	5	4	3	5	4	4	4	4	5	5	5	5	3	4	4	5	4	3	5	3	5	4	46.5314337222019	4.66666666666667	4.33333333333333	4	4	5	4	4	4.25
2	3	1	2	2	2	1	1	4	2	2	4	3	4	2	4	3	3	3	4	4	3	4	2	4	4	4	4	4	3	4	4	3	3	4	4	4	2	51.6823625263272	3.66666666666667	3	3.33333333333333	3.25	4	3.66666666666667	3.5	3.5
2	3	1	2	2	2	2	3	6	2	2	3	4	3	4	4	4	4	4	4	4	4	4	4	2	2	2	3	3	3	4	4	4	4	6	6	6	6	50.6779267878394	3.33333333333333	4	4	4	2	3	4	6
1	3	1	1	0	2	1	4	4	2	2	4	1	2	4	4	4	3	2	2	4	4	4	4	4	4	4	4	4	4	4	4	3	4	6	5	3	3	50.1190687981656	2.33333333333333	4	2.33333333333333	4	4	4	3.75	4.25
2	3	1	1	0	2	1	4	3	2	2	2	2	2	4	3	3	4	4	4	4	4	3	3	4	4	4	4	4	3	3	3	3	3	5	4	4	4	54.5595828912716	2	3.33333333333333	4	3.5	4	3.66666666666667	3	4.25
2	3	1	2	0	2	1	3	5	2	2	2	2	4	4	4	4	5	5	4	4	4	4	4	4	3	4	4	4	4	2	4	4	4	6	6	4	6	49.5837053965947	2.66666666666667	4	4.66666666666667	4	3.66666666666667	4	3.5	5.5
2	3	1	1	0	2	1	2	2	1	2	3	3	4	4	4	4	3	3	4	5	4	4	5	4	4	4	4	4	4	4	3	3	3	2	4	3	2	48.59345851248	3.33333333333333	4	3.33333333333333	4.5	4	4	3.25	2.75
2	3	1	1	0	2	1	5	3	3	2	4	3	3	4	4	4	4	4	4	4	4	2	4	4	3	4	4	4	3	3	3	3	3	3	6	5	5	45.5037246867176	3.33333333333333	4	4	3.5	3.66666666666667	3.66666666666667	3	4.75
1	4	1	1	0	2	1	4	2	2	2	4	4	4	4	3	4	2	2	3	4	4	3	4	4	4	4	4	3	4	3	2	2	2	7	6	3	5	51.0039773592694	4	3.66666666666667	2.33333333333333	3.75	4	3.66666666666667	2.25	5.25
1	4	1	3	0	2	1	3	1	3	2	2	2	4	4	4	4	4	4	4	3	4	4	4	4	4	4	4	4	4	4	4	4	4	6	6	6	6	40.8109691458862	2.66666666666667	4	4	3.75	4	4	4	6
2	3	1	2	1	2	2	2	4	2	2	2	4	3	3	3	3	4	4	4	4	4	3	4	4	3	3	3	4	4	3	2	3	3	7	7	7	7	51.2252816049071	3	3	4	3.75	3.33333333333333	3.66666666666667	2.75	7
2	3	1	2	1	2	1	3	4	2	2	3	2	2	4	4	4	4	4	4	3	4	4	4	3	2	4	4	4	4	4	4	4	4	5	6	3	5	51.4596170871108	2.33333333333333	4	4	3.75	3	4	4	4.75
1	3	1	1	1	2	2	2	3	2	2	5	4	4	5	5	4	4	4	5	4	5	3	4	5	4	3	4	5	3	5	5	5	4	4	5	5	3	51.7036287387588	4.33333333333333	4.66666666666667	4.33333333333333	4	4	4	4.75	4.25
1	3	1	2	1	2	1	3	4	2	2	1	1	1	5	4	4	5	4	3	3	2	4	4	5	3	4	4	5	4	5	5	4	4	7	6	5	6	47.7040699953927	1	4.33333333333333	4	3.25	4	4.33333333333333	4.5	6
1	3	1	2	1	2	2	3	4	2	2	2	4	4	3	3	3	3	3	3	4	4	4	4	4	3	4	3	3	4	4	2	3	3	4	4	4	4	49.3396571916288	3.33333333333333	3	3	4	3.66666666666667	3.33333333333333	3	4
2	3	1	1	1	1	2	3	3	1	2	2	3	4	4	3	4	3	4	4	3	3	3	3	3	3	3	4	4	3	2	2	4	4	4	4	3	3	46.5016349546183	3	3.66666666666667	3.66666666666667	3	3	3.66666666666667	3	3.5
1	4	1	2	1	2	1	4	4	2	2	4	3	2	3	4	3	3	2	2	5	5	5	5	5	5	5	3	2	2	4	2	4	4	7	7	7	7	46.1805259369632	3	3.33333333333333	2.33333333333333	5	5	2.33333333333333	3.5	7
2	6	2	2	1	2	1	4	3	3	2	3	2	4	5	4	5	4	3	4	5	5	5	5	5	4	4	4	4	4	4	4	4	4	7	7	7	7	44.6853861245352	3	4.66666666666667	3.66666666666667	5	4.33333333333333	4	4	7
1	3	1	2	2	2	1	3	5	2	2	4	2	4	4	4	4	4	4	4	3	4	2	4	4	2	4	4	4	3	4	3	3	3	2	6	4	5	47.7037576219041	3.33333333333333	4	4	3.25	3.33333333333333	3.66666666666667	3.25	4.25
1	3	1	2	2	2	2	3	6	2	2	2	1	3	4	4	4	3	3	3	4	4	5	5	4	3	3	4	4	3	3	3	3	3	4	4	4	4	48.4744679299482	2	4	3	4.5	3.33333333333333	3.66666666666667	3	4
2	3	1	2	2	2	2	4	4	2	2	1	3	4	4	4	4	4	4	4	5	4	4	4	4	4	4	4	4	4	2	2	4	4	7	7	7	6	50.4325162922922	2.66666666666667	4	4	4.25	4	4	3	6.75
2	3	1	2	2	2	2	3	3	2	2	2	2	2	4	4	4	4	4	4	4	4	4	4	4	4	4	4	4	4	4	4	4	4	4	6	6	6	52.1845584704781	2	4	4	4	4	4	4	5.5
1	3	1	1	5	2	1	3	4	2	2	1	2	2	4	3	4	3	4	3	4	4	4	4	4	4	4	4	4	4	2	4	4	4	7	6	5	6	53.1014558861923	1.66666666666667	3.66666666666667	3.33333333333333	4	4	4	3.5	6
1	3	1	2	1	2	1	3	2	2	3	2	2	2	4	4	4	4	4	4	4	4	4	4	4	4	4	4	4	4	4	2	2	4	6	7	7	6	48.6273345339211	2	4	4	4	4	4	3	6.5
2	3	1	3	1	2	2	2	4	1	3	5	4	4	5	4	5	5	3	5	5	4	3	4	4	4	4	3	5	4	5	4	4	5	5	5	5	4	46.5185373771209	4.33333333333333	4.66666666666667	4.33333333333333	4	4	4	4.5	4.75
1	3	1	1	1	2	2	1	3	2	3	4	3	4	4	3	3	4	2	3	3	3	4	3	4	4	4	3	4	4	4	3	4	4	2	4	4	4	52.2755243780771	3.66666666666667	3.33333333333333	3	3.25	4	3.66666666666667	3.75	3.5
2	3	1	3	1	1	2	2	4	2	3	4	4	4	3	3	4	4	4	2	3	4	4	4	4	4	2	4	4	3	4	4	4	3	3	3	4	3	52.8572239933681	4	3.33333333333333	3.33333333333333	3.75	3.33333333333333	3.66666666666667	3.75	3.25
1	3	1	2	2	2	2	2	3	2	3	2	2	2	3	3	2	3	1	3	2	3	2	3	2	1	2	3	3	2	2	3	2	3	2	1	2	2	45.6138911070776	2	2.66666666666667	2.33333333333333	2.5	1.66666666666667	2.66666666666667	2.5	1.75
2	3	1	2	2	2	2	3	3	1	3	5	4	3	5	5	4	4	4	5	5	5	4	5	5	5	5	4	5	3	4	4	4	4	5	5	4	5	52.0508816279985	4	4.66666666666667	4.33333333333333	4.75	5	4	4	4.75
1	3	1	2	2	2	2	2	2	1	3	2	2	3	3	3	3	3	3	3	3	3	3	3	3	3	1	1	2	2	3	2	2	3	3	3	3	3	49.6890426992577	2.33333333333333	3	3	3	2.33333333333333	1.66666666666667	2.5	3
1	3	1	2	2	2	1	1	2	2	3	4	5	4	4	3	4	4	4	4	4	4	4	5	5	4	4	4	3	4	5	4	5	4	5	4	4	4	48.9564984060181	4.33333333333333	3.66666666666667	4	4.25	4.33333333333333	3.66666666666667	4.5	4.25
2	3	1	2	2	2	2	2	4	2	3	4	4	4	4	4	4	2	3	2	4	4	3	4	2	4	4	3	3	3	3	3	4	3	4	2	2	3	51.0252636697212	4	4	2.33333333333333	3.75	3.33333333333333	3	3.25	2.75
2	3	1	2	2	2	1	4	4	2	3	3	3	4	4	3	3	4	2	1	2	4	4	4	4	4	4	4	4	4	3	2	2	4	6	6	6	6	54.2493979422117	3.33333333333333	3.33333333333333	2.33333333333333	3.5	4	4	2.75	6
2	3	1	2	3	1	2	2	2	1	3	4	5	5	4	4	5	5	4	5	5	4	5	5	4	4	4	4	5	3	4	5	3	4	5	4	5	5	45.7875524747487	4.66666666666667	4.33333333333333	4.66666666666667	4.75	4	4	4	4.75
1	3	1	2	3	2	2	2	3	1	3	4	4	4	3	4	3	3	4	4	4	4	4	4	4	4	4	4	4	4	3	3	4	4	4	4	4	3	54.2126727413944	4	3.33333333333333	3.66666666666667	4	4	4	3.5	3.75
1	3	1	1	0	2	1	3	3	2	3	2	3	2	4	4	4	4	4	4	5	5	4	5	4	3	4	4	4	4	5	5	5	5	7	7	7	7	53.5507138166458	2.33333333333333	4	4	4.75	3.66666666666667	4	5	7
1	4	1	2	0	2	1	3	5	2	3	4	2	2	4	1	4	4	4	4	2	4	2	4	4	2	4	4	5	4	4	4	4	4	7	6	6	6	56.1409559643203	2.66666666666667	3	4	3	3.33333333333333	4.33333333333333	4	6.25
1	4	1	1	0	2	2	4	3	2	3	2	4	2	5	4	5	4	3	3	4	4	4	4	4	3	4	4	4	4	4	4	4	4	6	6	6	6	51.6897970472179	2.66666666666667	4.66666666666667	3.33333333333333	4	3.66666666666667	4	4	6
2	3	1	2	2	2	2	1	2	2	3	2	4	4	3	4	3	4	4	4	3	4	3	2	3	3	4	4	3	3	4	4	3	3	4	4	4	4	48.45874283961	3.33333333333333	3.33333333333333	4	3	3.33333333333333	3.33333333333333	3.5	4
2	3	1	2	2	2	1	3	6	2	3	1	2	3	4	4	4	4	4	4	4	5	5	5	4	4	4	4	5	4	4	4	4	4	5	7	6	6	52.9175610497944	2	4	4	4.75	4	4.33333333333333	4	6
2	3	1	2	2	2	1	4	5	2	3	1	2	2	4	4	4	4	5	4	4	5	4	4	5	4	4	4	4	5	3	4	5	5	2	6	4	4	57.0837414930479	1.66666666666667	4	4.33333333333333	4.25	4.33333333333333	4.33333333333333	4.25	4
1	3	1	2	2	2	2	1	4	2	3	2	3	3	3	3	2	3	3	2	3	3	3	3	3	3	3	3	3	2	3	3	3	2	3	3	3	3	44.3928333468438	2.66666666666667	2.66666666666667	2.66666666666667	3	3	2.66666666666667	2.75	3
1	3	1	3	2	1	2	3	4	2	3	4	4	4	4	4	4	4	4	3	4	2	3	4	4	4	4	4	4	3	4	4	4	4	4	3	4	4	51.869987966175	4	4	3.66666666666667	3.25	4	3.66666666666667	4	3.75
2	4	1	3	2	2	2	3	4	2	3	2	2	3	3	4	4	2	4	4	3	3	3	4	4	3	4	3	3	3	3	4	4	4	3	3	3	4	46.4021849847472	2.33333333333333	3.66666666666667	3.33333333333333	3.25	3.66666666666667	3	3.75	3.25
2	3	1	2	3	2	1	2	2	1	3	4	4	2	2	3	3	4	4	4	4	4	4	2	4	3	4	4	4	3	4	4	4	2	2	3	4	3	47.6062793985944	3.33333333333333	2.66666666666667	4	3.5	3.66666666666667	3.66666666666667	3.5	3
2	3	1	2	4	2	2	1	2	2	3	5	3	5	5	4	5	4	5	5	4	4	5	5	3	5	4	4	4	5	3	3	4	5	5	4	4	5	49.8780735444509	4.33333333333333	4.66666666666667	4.66666666666667	4.5	4	4.33333333333333	3.75	4.5
2	7	2	2	4	2	1	4	2	2	3	3	4	2	3	4	2	4	3	4	3	4	2	3	4	2	4	2	4	4	4	2	2	4	2	6	2	2	50.382062093461	3	3	3.66666666666667	3	3.33333333333333	3.33333333333333	3	3
1	4	1	2	1	2	1	4	3	2	3	2	4	3	4	4	4	3	3	3	4	5	5	5	5	5	4	4	3	5	2	2	2	1	7	7	6	6	49.1063790690368	3	4	3	4.75	4.66666666666667	4	1.75	6.5
2	4	1	2	2	1	2	1	4	2	3	4	4	3	4	5	4	5	5	4	5	5	5	5	5	5	4	4	5	3	3	4	4	5	4	5	4	5	45.9557340340669	3.66666666666667	4.33333333333333	4.66666666666667	5	4.66666666666667	4	4	4.5
1	4	1	3	2	2	2	1	2	2	3	4	4	4	4	3	4	4	3	3	3	4	4	4	2	4	4	3	3	3	4	4	4	3	3	4	3	3	48.2052089237391	4	3.66666666666667	3.33333333333333	3.75	3.33333333333333	3	3.75	3.25
2	4	1	2	2	2	2	3	3	2	3	2	2	2	4	3	4	4	4	4	3	3	3	3	3	3	4	3	3	3	4	3	3	3	5	5	5	5	53.7115828632691	2	3.66666666666667	4	3	3.33333333333333	3	3.25	5
1	4	1	2	4	2	1	3	6	2	3	1	2	2	4	4	4	4	3	4	2	4	4	4	4	2	4	4	3	3	2	4	3	4	7	7	6	6	50.196120653485	1.66666666666667	4	3.66666666666667	3.5	3.33333333333333	3.33333333333333	3.25	6.5
2	4	1	1	0	2	1	3	4	2	3	2	2	2	4	4	3	4	3	4	4	4	4	4	3	3	3	3	3	3	3	4	4	4	4	6	4	4	56.5180991456439	2	3.66666666666667	3.66666666666667	4	3	3	3.75	4.5
1	4	1	2	0	2	1	3	4	2	3	1	2	2	4	3	4	3	3	4	3	4	3	4	4	4	4	3	3	3	4	4	4	4	4	4	2	4	48.6767935622777	1.66666666666667	3.66666666666667	3.33333333333333	3.5	4	3	4	3.5
1	3	1	2	1	1	1	1	2	2	3	2	2	2	4	4	3	4	4	4	4	4	3	3	3	3	4	4	5	4	2	2	3	4	5	6	5	5	46.5695055847284	2	3.66666666666667	4	3.5	3.33333333333333	4.33333333333333	2.75	5.25
2	4	1	1	1	2	2	2	3	2	3	4	4	3	5	3	3	4	4	4	3	5	3	5	4	5	5	4	4	3	5	5	4	5	5	5	5	5	47.657971213663	3.66666666666667	3.66666666666667	4	4	4.66666666666667	3.66666666666667	4.75	5
1	4	1	1	1	2	2	2	3	2	3	4	3	5	4	3	5	4	4	5	4	4	4	3	5	3	3	4	5	3	5	4	4	5	5	5	4	4	52.9358161052377	4	4	4.33333333333333	3.75	3.66666666666667	4	4.5	4.5
1	4	1	2	2	2	2	4	2	2	3	5	5	3	5	3	5	3	5	5	4	4	4	4	5	4	4	4	4	5	4	4	5	4	4	5	4	4	54.6469357909534	4.33333333333333	4.33333333333333	4.33333333333333	4	4.33333333333333	4.33333333333333	4.25	4.25
2	4	1	2	2	2	2	2	5	1	3	4	4	5	5	5	5	4	5	4	5	5	5	5	4	5	5	4	5	3	5	4	5	3	4	4	4	4	50.201206140592	4.33333333333333	5	4.33333333333333	5	4.66666666666667	4	4.25	4
2	4	1	2	2	2	1	2	3	2	3	3	5	4	5	5	4	3	4	4	4	4	4	5	4	5	4	4	5	4	4	4	4	4	5	4	4	5	47.8032118028868	4	4.66666666666667	3.66666666666667	4.25	4.33333333333333	4.33333333333333	4	4.5
2	4	1	2	3	2	2	4	4	2	3	3	2	3	4	3	3	4	4	4	4	4	4	4	4	4	5	4	4	3	4	2	5	5	3	4	5	5	51.9743423614226	2.66666666666667	3.33333333333333	4	4	4.33333333333333	3.66666666666667	4	4.25
1	4	1	1	0	2	1	3	5	2	3	2	4	2	2	4	3	4	3	3	3	4	2	4	4	3	3	4	4	4	3	3	3	2	3	5	3	4	48.6879532653216	2.66666666666667	3	3.33333333333333	3.25	3.33333333333333	4	2.75	3.75
2	4	1	1	0	2	1	5	4	2	3	1	1	1	3	4	4	2	3	4	4	4	4	4	3	3	4	1	2	2	2	5	2	1	7	7	5	5	46.0622880083316	1	3.66666666666667	3	4	3.33333333333333	1.66666666666667	2.5	6
2	4	1	2	1	2	1	3	4	2	3	1	1	1	5	5	3	5	5	5	3	5	4	4	5	4	4	4	4	5	5	5	5	5	1	7	6	7	51.1886998872787	1	4.33333333333333	5	4	4.33333333333333	4.33333333333333	5	5.25
1	6	2	4	1	2	1	4	2	2	3	2	1	1	4	4	4	4	4	4	4	2	4	4	4	4	4	4	2	4	4	4	4	4	2	6	2	2	46.9301873523504	1.33333333333333	4	4	3.5	4	3.33333333333333	4	3
1	3	1	2	2	2	1	3	6	2	3	2	1	3	4	4	5	5	3	3	5	3	3	4	4	4	5	4	3	1	4	4	3	4	1	4	2	4	51.7665617559811	2	4.33333333333333	3.66666666666667	3.75	4.33333333333333	2.66666666666667	3.75	2.75
1	4	1	3	2	2	2	2	2	2	3	4	4	3	3	4	3	4	4	4	4	4	2	4	4	4	4	3	4	3	4	4	4	3	3	4	4	3	50.4812568353681	3.66666666666667	3.33333333333333	4	3.5	4	3.33333333333333	3.75	3.5
2	4	1	2	2	2	2	3	2	2	3	4	4	4	3	4	4	4	3	3	4	4	4	4	4	4	4	4	4	3	3	4	4	4	4	4	3	4	53.5805457418986	4	3.66666666666667	3.33333333333333	4	4	3.66666666666667	3.75	3.75
2	4	1	4	2	2	2	3	3	2	3	5	5	4	3	5	4	4	5	3	4	4	4	5	3	5	4	4	5	4	5	4	4	4	5	4	4	4	49.7333329410842	4.66666666666667	4	4	4.25	4	4.33333333333333	4.25	4.25
2	4	1	3	2	2	2	2	3	3	3	2	3	3	3	3	2	3	3	3	3	2	2	3	2	3	3	3	3	3	3	3	3	3	3	3	3	1	53.0206597941835	2.66666666666667	2.66666666666667	3	2.5	2.66666666666667	3	3	2.5
1	4	1	2	2	2	1	2	5	2	3	5	3	5	5	4	3	5	5	3	4	4	4	4	3	5	4	4	5	5	4	4	5	4	4	5	5	5	51.4097066241851	4.33333333333333	4	4.33333333333333	4	4	4.66666666666667	4.25	4.75
1	4	1	2	2	2	1	4	4	1	3	4	2	2	4	4	4	4	4	4	4	4	3	3	4	4	4	4	4	3	4	4	4	4	4	4	4	4	47.9945872707365	2.66666666666667	4	4	3.5	4	3.66666666666667	4	4
2	5	2	2	2	2	1	3	3	2	3	4	4	1	2	2	4	4	4	4	4	4	4	3	4	4	4	4	4	2	4	3	4	3	5	6	6	6	52.1253269799951	3	2.66666666666667	4	3.75	4	3.33333333333333	3.5	5.75
2	6	2	2	2	2	1	5	6	2	3	4	4	3	4	4	3	5	5	5	3	5	2	5	5	4	4	2	3	4	3	3	1	3	4	3	7	5	52.486572808188	3.66666666666667	3.66666666666667	5	3.75	4.33333333333333	3	2.5	4.75
1	4	1	2	4	2	1	3	4	2	3	2	3	4	3	3	3	4	3	3	4	4	4	3	3	4	2	3	4	4	4	4	2	3	4	4	4	4	49.8622332378233	3	3	3.33333333333333	3.75	3	3.66666666666667	3.25	4
1	4	1	2	0	2	1	2	6	2	3	2	2	2	4	4	4	4	4	4	4	4	4	4	4	4	4	4	4	4	4	4	4	4	4	6	6	6	50.1228861416705	2	4	4	4	4	4	4	5.5
2	4	1	3	2	2	2	2	4	1	3	2	2	1	2	3	2	3	2	2	3	3	3	2	3	3	3	3	3	3	3	2	3	2	3	3	3	3	48.974664680884	1.66666666666667	2.33333333333333	2.33333333333333	2.75	3	3	2.5	3
2	4	1	2	2	2	2	4	6	3	3	1	3	5	5	5	5	5	5	5	5	5	5	5	5	5	3	5	5	5	4	4	4	4	3	5	5	5	54.3236950946639	3	5	5	5	4.33333333333333	5	4	4.5
2	4	1	2	2	2	2	2	2	1	3	4	4	3	3	2	4	3	3	4	4	4	3	3	3	4	3	3	4	4	4	3	3	4	4	4	4	3	48.9399969063147	3.66666666666667	3	3.33333333333333	3.5	3.33333333333333	3.66666666666667	3.5	3.75
1	4	1	2	3	2	1	3	2	2	3	2	4	4	3	3	3	4	3	4	4	4	4	4	4	4	4	4	3	3	2	3	3	2	6	6	6	6	51.4564415019516	3.33333333333333	3	3.66666666666667	4	4	3.33333333333333	2.5	6
1	4	1	2	3	2	1	3	3	2	3	4	4	4	5	3	4	4	4	4	4	5	5	5	4	4	4	3	3	3	4	2	4	4	5	6	6	6	48.5138933300838	4	4	4	4.75	4	3	3.5	5.75
1	4	1	2	3	2	1	3	6	2	3	2	1	4	4	4	4	3	3	3	4	5	5	4	4	5	4	5	5	4	4	5	5	5	7	7	7	7	49.1643286228563	2.33333333333333	4	3	4.5	4.33333333333333	4.66666666666667	4.75	7
2	4	1	2	4	2	1	4	6	2	3	2	2	4	4	4	4	4	4	4	4	4	4	4	4	3	4	4	4	3	3	4	4	4	5	6	6	6	54.028157046704	2.66666666666667	4	4	4	3.66666666666667	3.66666666666667	3.75	5.75
2	4	1	2	4	2	1	4	6	2	3	1	1	1	5	5	5	5	5	5	3	5	4	4	4	3	5	4	4	4	2	3	4	4	4	7	4	4	49.0306010786829	1	5	5	4	4	4	3.25	4.75
1	4	1	2	5	2	1	3	4	2	3	4	4	4	4	4	3	4	3	3	5	5	5	5	4	4	4	4	4	3	3	3	4	4	6	6	6	6	54.7069432610114	4	3.66666666666667	3.33333333333333	5	4	3.66666666666667	3.5	6
2	4	1	1	1	2	2	4	4	1	3	2	3	3	3	1	1	3	3	2	3	2	3	1	2	2	2	2	3	3	3	1	2	3	2	2	2	2	49.9303604773795	2.66666666666667	1.66666666666667	2.66666666666667	2.25	2	2.66666666666667	2.25	2
1	4	1	1	1	1	1	2	2	1	3	5	5	4	5	3	5	5	5	5	4	4	5	5	4	5	5	5	5	5	5	5	4	5	5	4	5	4	48.1683610045365	4.66666666666667	4.33333333333333	5	4.5	4.66666666666667	5	4.75	4.5
1	5	2	2	1	2	1	4	4	1	3	2	4	2	4	4	4	4	4	4	4	4	4	4	4	4	4	4	3	2	4	4	4	4	6	6	6	5	49.8341194803677	2.66666666666667	4	4	4	4	3	4	5.75
2	4	1	3	2	2	1	2	2	2	3	5	4	3	4	4	4	5	5	5	5	5	3	5	4	5	4	4	3	3	4	4	4	3	3	5	4	5	56.3957824794428	4	4	5	4.5	4.33333333333333	3.33333333333333	3.75	4.25
1	4	1	3	2	2	2	3	5	1	3	4	4	4	4	4	4	4	3	4	4	4	3	3	4	4	3	4	4	4	4	3	4	4	4	2	4	4	51.6134017638265	4	4	3.66666666666667	3.5	3.66666666666667	4	3.75	3.5
2	5	2	2	2	2	1	4	6	2	3	2	4	2	4	4	4	4	4	4	4	4	4	4	4	4	4	4	4	4	4	4	3	4	2	6	4	3	52.814447101797	2.66666666666667	4	4	4	4	4	3.75	3.75
1	4	1	2	3	2	1	2	3	2	3	4	4	3	4	4	4	4	3	3	4	4	4	3	3	4	4	4	4	4	4	2	4	4	3	4	2	2	53.4924892693595	3.66666666666667	4	3.33333333333333	3.75	3.66666666666667	4	3.5	2.75
1	4	1	2	3	2	2	4	6	3	3	2	2	2	5	5	5	5	5	5	5	5	5	5	5	5	5	5	5	5	5	5	5	5	2	6	7	7	52.7514854279919	2	5	5	5	5	5	5	5.5
2	5	2	2	3	2	1	4	4	2	3	2	2	1	4	4	4	4	4	4	4	4	4	4	4	4	4	4	4	4	4	4	4	4	2	6	5	5	51.4429429823938	1.66666666666667	4	4	4	4	4	4	4.5
1	4	1	2	5	2	1	3	5	2	3	4	2	3	3	4	4	4	3	4	2	5	4	4	4	4	4	4	4	2	3	4	4	4	7	5	6	6	50.5640575104071	3	3.66666666666667	3.66666666666667	3.75	4	3.33333333333333	3.75	6
2	4	1	2	1	1	2	1	2	2	3	3	3	3	4	4	3	4	4	3	4	4	4	2	3	4	3	2	4	3	2	2	4	4	3	2	4	4	53.3575741504979	3	3.66666666666667	3.66666666666667	3.5	3.33333333333333	3	3	3.25
2	4	1	2	2	2	2	3	3	1	3	5	5	4	5	4	4	4	5	3	5	5	4	5	3	5	5	5	4	3	4	5	4	4	5	4	5	5	48.3620179263879	4.66666666666667	4.33333333333333	4	4.75	4.33333333333333	4	4.25	4.75
1	5	2	2	2	2	2	2	2	1	3	4	2	2	4	2	3	4	4	4	3	3	4	4	4	4	4	2	3	3	4	4	2	4	2	3	3	3	50.4121966889554	2.66666666666667	3	4	3.5	4	2.66666666666667	3.5	2.75
1	5	2	4	3	1	2	2	2	2	3	3	3	3	2	2	2	2	3	2	3	2	3	2	3	3	1	3	3	3	3	2	3	3	3	2	3	3	51.7551249386472	3	2	2.33333333333333	2.5	2.33333333333333	3	2.75	2.75
2	5	2	2	3	2	1	4	4	3	3	2	2	3	4	4	4	4	4	4	4	4	3	4	4	4	4	4	4	4	4	4	4	4	6	6	6	6	55.2729319413478	2.33333333333333	4	4	3.75	4	4	4	6
1	4	1	3	4	2	2	1	2	2	3	3	3	3	2	2	3	2	2	3	2	2	2	2	2	3	2	3	3	2	2	2	3	3	2	3	2	2	53.0384918317776	3	2.33333333333333	2.33333333333333	2	2.33333333333333	2.66666666666667	2.5	2.25
2	5	2	3	2	1	1	1	2	2	3	5	4	5	5	5	4	5	5	4	5	4	5	3	4	3	5	3	5	4	5	5	3	3	3	4	5	5	51.1748964522893	4.66666666666667	4.66666666666667	4.66666666666667	4.25	4	4	4	4.25
2	5	2	2	2	2	2	2	3	2	3	3	5	5	5	5	5	5	5	4	5	5	4	4	5	5	5	5	5	5	4	4	5	4	5	5	4	3	47.7072966210968	4.33333333333333	5	4.66666666666667	4.5	5	5	4.25	4.25
1	5	2	2	3	2	1	3	4	2	3	3	3	3	2	4	4	4	4	3	3	4	4	3	3	3	4	4	4	4	3	4	4	4	5	5	4	5	52.2233973409649	3	3.33333333333333	3.66666666666667	3.5	3.33333333333333	4	3.75	4.75
2	5	2	1	0	2	2	3	3	2	3	2	4	3	5	4	4	3	3	3	3	4	2	3	3	2	2	2	4	4	4	2	2	4	6	6	5	5	47.4175007716438	3	4.33333333333333	3	3	2.33333333333333	3.33333333333333	3	5.5
1	5	2	1	0	2	1	4	6	2	3	3	3	2	4	4	4	4	3	4	4	4	4	4	3	4	4	4	3	3	3	2	2	4	6	6	5	5	50.9937950623899	2.66666666666667	4	3.66666666666667	4	3.66666666666667	3.33333333333333	2.75	5.5
1	2	1	2	1	2	2	3	6	2	3	3	2	2	4	3	3	3	3	3	4	4	4	4	4	4	4	3	3	3	3	4	4	4	6	6	6	6	49.8566254797987	2.33333333333333	3.33333333333333	3	4	4	3	3.75	6
2	5	2	3	1	2	1	2	2	3	3	3	5	4	4	5	4	4	5	4	5	5	3	5	4	5	5	4	4	4	3	4	4	3	4	5	4	5	50.7370552344436	4	4.33333333333333	4.33333333333333	4.5	4.66666666666667	4	3.5	4.5
2	5	2	2	1	2	1	3	3	2	3	3	2	3	4	4	4	4	4	3	3	4	4	4	4	2	4	4	4	4	2	4	4	4	6	4	4	4	48.2228861555654	2.66666666666667	4	3.66666666666667	3.75	3.33333333333333	4	3.5	4.5
1	5	2	2	2	2	2	2	2	2	3	4	4	3	3	4	3	4	3	4	4	3	4	4	4	3	4	4	4	4	4	4	4	3	4	4	4	4	53.5105409577418	3.66666666666667	3.33333333333333	3.66666666666667	3.75	3.66666666666667	4	3.75	4
2	5	2	2	2	2	2	2	4	2	3	5	5	5	4	4	4	3	4	4	5	5	4	4	4	5	5	4	3	4	4	4	4	4	4	4	4	4	52.448827621236	5	4	3.66666666666667	4.5	4.66666666666667	3.66666666666667	4	4
1	5	2	3	2	2	1	4	6	2	3	2	2	2	4	4	4	4	4	4	4	4	4	4	4	4	4	4	4	3	4	4	4	4	6	6	6	6	48.042973233361	2	4	4	4	4	3.66666666666667	4	6
2	5	2	2	1	2	2	2	4	1	3	2	3	4	3	4	4	4	3	4	4	4	3	3	4	3	3	4	2	4	3	4	4	3	4	3	4	4	50.9828437275758	3	3.66666666666667	3.66666666666667	3.5	3.33333333333333	3.33333333333333	3.5	3.75
1	5	2	2	2	2	2	2	2	2	3	4	3	4	5	4	4	3	5	3	5	5	5	4	3	4	5	3	5	5	4	4	4	5	5	4	4	3	51.0281475232474	3.66666666666667	4.33333333333333	3.66666666666667	4.75	4	4.33333333333333	4.25	4
2	5	2	3	2	2	2	2	6	2	3	2	3	3	4	4	3	2	4	3	2	3	4	3	4	3	3	4	4	4	4	4	3	4	3	4	4	4	48.2820851430608	2.66666666666667	3.66666666666667	3	3	3.33333333333333	4	3.75	3.75
2	5	2	3	2	2	1	1	4	1	3	3	4	3	4	5	3	4	3	4	5	4	4	4	5	4	4	5	4	4	4	5	4	5	4	5	5	4	49.9973856918483	3.33333333333333	4	3.66666666666667	4.25	4.33333333333333	4.33333333333333	4.5	4.5
2	5	2	2	3	2	2	1	2	2	3	5	3	4	5	5	3	5	4	5	5	4	5	5	4	4	5	4	5	4	4	4	3	5	4	4	5	3	54.7780351067699	4	4.33333333333333	4.66666666666667	4.75	4.33333333333333	4.33333333333333	4	4
1	5	2	2	3	1	1	1	4	2	3	3	2	3	3	2	3	3	3	3	2	3	2	3	3	2	2	3	3	3	3	3	2	3	3	3	3	3	52.7526822349035	2.66666666666667	2.66666666666667	3	2.5	2.33333333333333	3	2.75	3
2	6	2	3	0	2	1	4	6	2	3	3	2	1	4	4	4	4	3	3	4	4	4	3	4	4	4	4	4	4	4	4	4	4	4	6	4	4	48.9149465879152	2	4	3.33333333333333	3.75	4	4	4	4.5
1	5	2	1	1	2	2	2	3	1	3	4	4	2	4	4	4	4	4	4	3	4	4	4	2	4	4	3	4	3	4	4	2	4	4	4	3	4	51.0433985041508	3.33333333333333	4	4	3.75	3.33333333333333	3.33333333333333	3.5	3.75
1	6	2	2	2	2	2	1	5	3	3	4	4	4	4	4	4	4	4	4	3	4	2	4	3	4	4	4	3	4	4	3	3	4	4	4	4	4	50.6212310644682	4	4	4	3.25	3.66666666666667	3.66666666666667	3.5	4
2	6	2	3	2	1	1	2	3	2	3	4	4	4	5	4	4	4	4	4	4	5	4	5	3	4	4	5	5	4	5	5	5	4	5	3	4	5	55.5385278892981	4	4.33333333333333	4	4.5	3.66666666666667	4.66666666666667	4.75	4.25
2	6	2	2	2	2	1	3	2	2	3	4	4	4	4	4	4	3	4	4	4	4	4	3	4	4	4	4	4	4	4	4	4	4	4	4	3	3	49.8533811288288	4	4	3.66666666666667	3.75	4	4	4	3.5
2	5	2	2	3	1	2	2	2	1	3	3	3	3	3	3	2	3	3	3	3	3	3	2	3	3	2	2	3	2	3	3	2	3	2	3	2	3	45.2704936903385	3	2.66666666666667	3	2.75	2.66666666666667	2.33333333333333	2.75	2.5
2	6	2	2	1	2	2	1	2	2	3	4	3	3	4	3	3	3	4	4	4	4	4	3	4	4	3	4	4	4	4	4	3	4	4	4	4	4	45.6025749277592	3.33333333333333	3.33333333333333	3.66666666666667	3.75	3.66666666666667	4	3.75	4
1	6	2	2	2	2	2	1	2	2	3	4	4	4	3	3	4	3	4	3	2	4	4	3	4	4	3	4	4	2	4	3	3	2	2	3	3	4	51.663453389362	4	3.33333333333333	3.33333333333333	3.25	3.66666666666667	3.33333333333333	3	3
2	6	2	2	2	2	1	2	3	2	3	4	5	4	4	5	5	3	5	5	5	4	4	5	5	4	4	4	5	5	4	5	4	4	5	4	5	4	50.6765281740577	4.33333333333333	4.66666666666667	4.33333333333333	4.5	4.33333333333333	4.66666666666667	4.25	4.5
2	6	2	3	2	2	2	2	4	2	3	3	1	3	3	3	3	3	1	2	2	3	3	2	3	1	2	3	3	3	3	3	3	2	3	3	3	3	53.1901671702799	2.33333333333333	3	2	2.5	2	3	2.75	3
2	6	2	2	2	2	2	2	2	1	3	4	3	4	3	5	5	5	5	5	5	5	4	5	4	4	5	5	4	4	5	5	5	5	5	5	3	5	48.8748422349488	3.66666666666667	4.33333333333333	5	4.75	4.33333333333333	4.33333333333333	5	4.5
2	6	2	1	1	1	1	1	3	2	3	4	3	4	4	2	4	2	2	3	4	3	4	3	3	2	3	2	4	4	4	4	3	4	3	4	4	4	45.6723910181928	3.66666666666667	3.33333333333333	2.33333333333333	3.5	2.66666666666667	3.33333333333333	3.75	3.75
2	6	2	2	1	2	1	3	5	2	3	4	2	4	4	3	3	4	3	4	5	5	4	4	3	2	4	4	4	4	3	4	4	4	7	6	2	6	51.0516500142176	3.33333333333333	3.33333333333333	3.66666666666667	4.5	3	4	3.75	5.25
1	6	2	2	2	2	2	4	4	2	3	5	3	3	5	5	3	4	5	4	3	5	3	4	4	4	3	5	5	5	3	3	5	4	5	4	4	5	52.4276342855025	3.66666666666667	4.33333333333333	4.33333333333333	3.75	3.66666666666667	5	3.75	4.5
2	6	2	2	2	2	1	3	5	1	3	2	2	2	3	3	3	2	3	2	3	3	2	3	1	2	3	2	3	2	1	1	1	2	2	2	1	3	48.8906880811738	2	3	2.33333333333333	2.75	2	2.33333333333333	1.25	2
1	6	2	3	2	2	1	2	3	1	3	4	4	4	3	4	3	3	4	4	4	4	3	4	4	4	4	4	2	4	4	4	4	4	4	4	4	4	52.1130837261036	4	3.33333333333333	3.66666666666667	3.75	4	3.33333333333333	4	4
1	5	2	2	3	2	2	1	6	3	3	1	2	4	4	4	4	4	4	4	4	3	3	3	4	4	3	3	4	3	4	4	4	4	7	7	7	7	48.6126467140386	2.33333333333333	4	4	3.25	3.66666666666667	3.33333333333333	4	7
1	6	2	2	4	2	1	2	2	2	3	3	2	4	3	4	3	3	3	4	3	4	4	4	4	3	4	3	3	3	4	2	4	3	2	2	3	4	49.3643379692048	3	3.33333333333333	3.33333333333333	3.75	3.66666666666667	3	3.25	2.75
2	7	2	2	4	2	1	4	6	2	3	1	4	3	4	4	4	5	5	5	4	4	3	4	4	3	4	4	4	4	5	4	4	4	4	6	4	4	47.4852776000841	2.66666666666667	4	5	3.75	3.66666666666667	4	4.25	4.5
1	6	2	2	2	2	2	2	2	2	3	3	3	4	4	3	4	4	4	4	4	4	3	2	3	4	3	3	4	4	4	3	4	4	4	4	4	4	55.186673294949	3.33333333333333	3.66666666666667	4	3.25	3.33333333333333	3.66666666666667	3.75	4
1	6	2	4	4	2	2	2	5	1	3	4	4	3	2	2	3	4	4	3	3	2	3	4	4	4	4	3	4	4	2	3	4	4	4	4	4	4	57.092708016443	3.66666666666667	2.33333333333333	3.66666666666667	3	4	3.66666666666667	3.25	4
2	6	2	2	1	2	2	1	2	2	3	3	3	3	4	4	4	4	4	4	2	4	4	4	4	3	3	3	4	4	4	3	4	2	4	3	2	4	49.1126937206623	3	4	4	3.5	3.33333333333333	3.66666666666667	3.25	3.25
1	6	2	2	2	2	2	2	2	2	3	4	4	4	3	5	5	4	5	4	5	4	5	5	5	5	4	5	5	4	4	4	5	5	4	5	5	3	49.0675556226407	4	4.33333333333333	4.33333333333333	4.75	4.66666666666667	4.66666666666667	4.5	4.25
2	6	2	2	2	2	1	1	3	2	3	5	4	4	5	5	4	4	3	5	5	5	4	5	5	4	4	3	5	4	3	4	5	5	4	5	4	4	49.0815811390534	4.33333333333333	4.66666666666667	4	4.75	4.33333333333333	4	4.25	4.25
2	6	2	4	2	2	1	1	4	2	3	5	4	4	5	4	3	4	5	3	5	4	5	4	5	5	4	5	4	4	4	4	5	3	5	5	4	4	48.3106651739007	4.33333333333333	4	4	4.5	4.66666666666667	4.33333333333333	4	4.5
2	6	2	2	3	2	1	3	5	2	3	4	4	4	5	4	4	5	4	4	4	5	4	5	5	4	5	4	5	5	5	5	3	5	5	5	5	4	54.7263477926147	4	4.33333333333333	4.33333333333333	4.5	4.66666666666667	4.66666666666667	4.5	4.75
1	5	2	1	1	2	1	4	2	2	3	4	4	4	4	4	4	4	4	4	5	5	5	5	5	4	4	4	4	4	4	2	4	4	6	6	6	6	48.1050366567296	4	4	4	5	4.33333333333333	4	3.5	6
2	6	2	2	1	2	1	1	2	2	3	4	3	4	4	4	3	4	4	4	4	4	4	4	4	4	4	4	4	4	4	4	4	3	4	5	5	5	48.8944963943375	3.66666666666667	3.66666666666667	4	4	4	4	3.75	4.75
2	8	2	2	1	2	2	4	6	2	3	4	3	2	4	4	4	3	3	3	4	4	4	4	4	2	4	3	4	4	4	4	4	4	6	6	6	6	49.7380222866216	3	4	3	4	3.33333333333333	3.66666666666667	4	6
2	6	2	2	2	2	1	2	3	1	3	4	1	3	5	3	5	5	3	3	4	5	4	4	4	2	4	3	4	4	2	4	3	3	3	4	4	6	55.6734748256833	2.66666666666667	4.33333333333333	3.66666666666667	4.25	3.33333333333333	3.66666666666667	3	4.25
2	6	2	2	3	2	1	4	6	2	3	3	3	4	4	3	4	5	4	5	3	4	3	4	4	2	4	4	4	3	3	4	4	4	3	5	5	4	47.3171118345026	3.33333333333333	3.66666666666667	4.66666666666667	3.5	3.33333333333333	3.66666666666667	3.75	4.25
2	9	2	2	4	2	1	3	6	2	3	2	1	1	4	5	4	5	5	4	4	5	4	5	4	4	4	4	4	3	5	4	4	5	3	6	4	5	47.2351767188146	1.33333333333333	4.33333333333333	4.66666666666667	4.5	4	3.66666666666667	4.5	4.5
